# Supplementary material for: Cas12a2 elicits abortive infection through RNA-triggered destruction of dsDNA
Source: Nature. 2023 Jan 4;613(7944):588–94. doi: 10.1038/s41586-022-05559-3 (PMC9811890; doi:10.1038/s41586-022-05559-3)
Supplement: Supplementary file 5 — Supplementary Tables 1–5. [file 41586_2022_5559_MOESM5_ESM.xlsx]

## Sheet: Tab 1
Tab 1. List of strains used in this work.
ID	Strain	Descritption	Source	Comment
TOP10	Escherichia coli TOP10	F- mcrA Δ(mrr-hsdRMS-mcrBC) φ80lacZΔM15 ΔlacX74 nupG recA1 araD139 Δ(ara-leu)7697 galE15 galK16 rpsL(StrR) endA1 λ-	Invitrogen
BL21(AI)	Escherichia coli BL21(AI)	E. coli B F– ompT gal dcm lon hsdSB(rB–mB–) [malB+]K-12(λS) araB::T7RNAP-tetA	Invitrogen
NiCo21(DE3)	Escherichia coli NiCo21(DE3)	can::CBD fhuA2 [lon] ompT gal (λ DE3) [dcm] arnA::CBD slyD::CBD glmS6Ala ∆hsdS λ DE3 = λ sBamHIo ∆EcoRI-B int::(lacI::PlacUV5::T7 gene1) i21 ∆nin5	New England Biolabs

## Sheet: Tab 2
Tab 2. List of plasmids used in this work.
Name	Public ID	Internal ID	Benchling link	Source	Comments
Fig. 1f, g
pUC19 plasmid substrate	NA	1	https://benchling.com/s/seq-VghU7PRYl4NS19R5Ogo8	Open Biosystems
SuCas12a2+3xpre-crRNA SuCas12a2 repeat pACYC expression plasmid, p15A ori	NA	1408	https://benchling.com/s/seq-ankeMA3NeMSvvmzQyYNJ	This work, Jackson Lab and Benson Hill
SuCas12a2 (D848A mutation)+3xpre-crRNA SuCas12a2 repeat pACYC expression plasmid, p15A ori	NA	1410	https://benchling.com/s/seq-ytQ6xSJ06pcixrrFYeKn	This work, Jackson Lab
SuCas12a2 (E1063A mutation)+3xpre-crRNA SuCas12a2 repeat pACYC expression plasmid, p15A ori	NA	1412	https://benchling.com/s/seq-ppk9HPSNgNG1tDc5Ruz4	This work, Jackson Lab
SuCas12a2 (D1213A mutation)+3xpre-crRNA SuCas12a2 repeat pACYC expression plasmid, p15A ori	NA	1414	https://benchling.com/s/seq-mBXe7pgPAVoKWWM3YnXH	This work, Jackson Lab
6xHis SuCas12a2 and SmCas12a repeat CAO1 guide crRNA expression plasmid, p15A ori	pCBS273	pOD4	https://benchling.com/s/seq-1pi4B7i8E2tfaU7ykKwO	This work, Benson Hill	Benson Hill 133220
Target plasmid encoding CAO1 guide target GAAAG PFS, promoter-less, pBR322 ori	pCBS276	pOD7	https://benchling.com/s/seq-r2c1LmUMsFH1YqKzBXR3	This work, Benson Hill	Same as 133137
Self non-target plasmid encoding CAO1 guide target, promoter-less, AUCUA, pBR322 ori	pCBS3578	pOD135	https://benchling.com/s/seq-Tlnt9PgzN0noHAeXm4dd	This work, Beisel Lab
LbCas12a with LbCas12a-repeat CAO1 guide crRNA expression plasmid, p15A ori	pCBS3606	pOD566	https://benchling.com/s/seq-BeyvmgnJzyI7VNHrjhG6	This work, Beisel Lab
Fig. 2, ED Fig. 4, SI Fig. 4
pUC19 plasmid substrate	NA	1	https://benchling.com/s/seq-VghU7PRYl4NS19R5Ogo8	Open Biosystems
SuCas12a2+3xpre-crRNA SuCas12a2 repeat pACYC expression plasmid, p15A ori	NA	1408	https://benchling.com/s/seq-ankeMA3NeMSvvmzQyYNJ	This work, Jackson Lab and Benson Hill
SuCas12a2 (D848A mutation)+3xpre-crRNA SuCas12a2 repeat pACYC expression plasmid, p15A ori	NA	1410	https://benchling.com/s/seq-ytQ6xSJ06pcixrrFYeKn	This work, Jackson Lab	Modified 1408
SuCas12a2 (E1063A mutation)+3xpre-crRNA SuCas12a2 repeat pACYC expression plasmid, p15A ori	NA	1412	https://benchling.com/s/seq-ppk9HPSNgNG1tDc5Ruz4	This work, Jackson Lab	Modified 1408
SuCas12a2 (D1213A mutation)+3xpre-crRNA SuCas12a2 repeat pACYC expression plasmid, p15A ori	NA	1414	https://benchling.com/s/seq-mBXe7pgPAVoKWWM3YnXH	This work, Jackson Lab	Modified 1408
Cas12g1 pET28a+ expression vector, pBR322 ori	NA	2052	https://www.addgene.org/120879/	Functionally diverse type V CRISPR-Cas systems. Yan WX, Hunnewell P, Alfonse LE, Carte JM, Keston-Smith E, Sothiselvam S, Garrity AJ, Chong S, Makarova KS, Koonin EV, Cheng DR, Scott DA. Science. 2019 Jan 4;363(6422):88-91. doi: 10.1126/science.aav7271. Epub 2018 Dec 6. 10.1126/science.aav7271
Cas12g1 - noncoding pACYC vector, pBR322 ori	NA	2053	https://www.addgene.org/120880/	Functionally diverse type V CRISPR-Cas systems. Yan WX, Hunnewell P, Alfonse LE, Carte JM, Keston-Smith E, Sothiselvam S, Garrity AJ, Chong S, Makarova KS, Koonin EV, Cheng DR, Scott DA. Science. 2019 Jan 4;363(6422):88-91. doi: 10.1126/science.aav7271. Epub 2018 Dec 6. 10.1126/science.aav7271
Fig. 3a, ED Fig. 5a, b
Plasmid containing NNNNN flanking sequnce adjacent to the the CAO1 guide target, pBR322 ori	pCBS3570	pOD81	https://benchling.com/s/seq-RsQNP5Q0hxFyC9zz5Jdh	This work, Beisel Lab
6xHis SuCas12a2 and Sm-repeat CAO1 guide crRNA expression plasmid, p15A ori	pCBS273	pOD4	https://benchling.com/s/seq-1pi4B7i8E2tfaU7ykKwO	This work, Benson Hill	Benson Hill 133220
SuCas12a2 expression plasmid withough crRNA-encoding sequence, p15A ori	pCBS3569	pOD49	https://benchling.com/s/seq-NUOHDml9oVF1652Rqya9	This work, Beisel Lab
6xHis SuCas12a2 and SmCas12a repeat CAO1 guide crRNA expression plasmid, p15A ori	pCBS273	pOD4	https://benchling.com/s/seq-1pi4B7i8E2tfaU7ykKwO	This work, Benson Hill	Benson Hill 133220
Fig. 3b, ED Fig. 5d
6xHis SuCas12a2 and Sm-repeat CAO1 guide crRNA expression plasmid, p15A ori	pCBS273	pOD4	https://benchling.com/s/seq-1pi4B7i8E2tfaU7ykKwO	This work, Benson Hill	Benson Hill 133220
Pb2Cas12a and Sm-repeat CAO1 guide crRNA expression plasmid, p15A ori	pCBS3582	pOD206	https://benchling.com/s/seq-RsQNP5Q0hxFyC9zz5Jdh	This work, Benson Hill	Same as 133148
Target plasmid encoding CAO1 guide target GAAAG PFS, promoter-less, pBR322 ori	pCBS276	pOD7	https://benchling.com/s/seq-r2c1LmUMsFH1YqKzBXR3	This work, Benson Hill	Same as 133137
Target plasmid encoding CAO1 guide target UAACU PFS, promoter-less, pBR322 ori	pCBS3571	pOD125	https://benchling.com/s/seq-bmByXV2n3avOVBHi6mmt	This work, Beisel Lab
Target plasmid encoding CAO1 guide target UAGCU PFS, promoter-less, pBR322 ori	pCBS3572	pOD126	https://benchling.com/s/seq-vvebdIrTczJ8gND2WkHT	This work, Beisel Lab
Target plasmid encoding CAO1 guide target UAAUU PFS, promoter-less, pBR322 ori	pCBS3573	pOD128	https://benchling.com/s/seq-lG24WJpjZv2bqMRPZ0V3	This work, Beisel Lab
Target plasmid encoding CAO1 guide target UAGUU PFS, promoter-less, pBR322 ori	pCBS3574	pOD129	https://benchling.com/s/seq-x6Xrs32mQgz24HwWoFIS	This work, Beisel Lab
Target plasmid encoding CAO1 guide target UUAUC PFS, promoter-less, pBR322 ori	pCBS3575	pOD130	https://benchling.com/s/seq-uNVZaSdEQRGtRwYhjJSD	This work, Beisel Lab
Target plasmid encoding CAO1 guide target ACACU PFS, promoter-less, pBR322 ori	pCBS3576	pOD131	https://benchling.com/s/seq-XutB88UAeZb6I7RQyvEC	This work, Beisel Lab
Target plasmid encoding CAO1 guide target AGACU PFS, promoter-less, pBR322 ori	pCBS3623	pOD172	https://benchling.com/s/seq-eKqH7GJnxc8PwmD3FauV	This work, Beisel Lab
Target plasmid encoding CAO1 guide target UACAC PFS, promoter-less, pBR322 ori	pCBS3577	pOD134	https://benchling.com/s/seq-2upvXKXJPf4NomSlXTlT	This work, Beisel Lab
Self non-target plasmid encoding CAO1 guide target, promoter-less, AUCUA, pBR322 ori	pCBS3578	pOD135	https://benchling.com/s/seq-Tlnt9PgzN0noHAeXm4dd	This work, Beisel Lab
Fig. 3c
6xHis SuCas12a2 and Sm-repeat CAO1 guide crRNA expression plasmid, p15A ori	pCBS273	pOD4	https://benchling.com/s/seq-1pi4B7i8E2tfaU7ykKwO	This work, Benson Hill	Benson Hill 133220
SuCas12a2 and SuCas12a2 repeat CAO1 guide mismatch position 1 crRNA expression plasmid, p15A ori	NA	133412	https://benchling.com/s/seq-f5xfhuMd5jEIN7Bm3bDq	This work, Benson Hill
SuCas12a2 and SuCas12a2 repeat CAO1 guide mismatch position 3 crRNA expression plasmid, p15A ori	NA	133413	https://benchling.com/s/seq-vExZgbHSgVFtUpsJnzs8	This work, Benson Hill
SuCas12a2 and SuCas12a2 repeat CAO1 guide mismatch position 5 crRNA expression plasmid, p15A ori	NA	133414	https://benchling.com/s/seq-Dc1PCfVKSRDUNVQscr1O	This work, Benson Hill
SuCas12a2 and SuCas12a2 repeat CAO1 guide mismatch position 7 crRNA expression plasmid, p15A ori	NA	133415	https://benchling.com/s/seq-EvVYqyin3NyUjkfNV2wV	This work, Benson Hill
SuCas12a2 and SuCas12a2 repeat CAO1 guide mismatch position 9 crRNA expression plasmid, p15A ori	NA	133416	https://benchling.com/s/seq-QfgrgdGSnuKQzfRZIshf	This work, Benson Hill
SuCas12a2 and SuCas12a2 repeat CAO1 guide mismatch position 11 crRNA expression plasmid, p15A ori	NA	133417	https://benchling.com/s/seq-0WI8uFXf7P204zln4xFb	This work, Benson Hill
SuCas12a2 and SuCas12a2 repeat CAO1 guide mismatch position 13 crRNA expression plasmid, p15A ori	NA	133418	https://benchling.com/s/seq-9X9WUlbjFtrlMdmxlExU	This work, Benson Hill
SuCas12a2 and SuCas12a2 repeat CAO1 guide mismatch position 15 crRNA expression plasmid, p15A ori	NA	133419	https://benchling.com/s/seq-5c4CEYrY1fcAd7aRrw8C	This work, Benson Hill
SuCas12a2 and SuCas12a2 repeat CAO1 guide mismatch position 17 crRNA expression plasmid, p15A ori	NA	133420	https://benchling.com/s/seq-VqEDQWBEjLDUeudArkIQ	This work, Benson Hill
SuCas12a2 and SuCas12a2 repeat CAO1 guide mismatch position 19 crRNA expression plasmid, p15A ori	NA	133421	https://benchling.com/s/seq-84YXetpNNufaAI8TDG35	This work, Benson Hill
SuCas12a2 and SuCas12a2 repeat CAO1 guide mismatch position 21 crRNA expression plasmid, p15A ori	NA	133422	https://benchling.com/s/seq-ga7Pl2eOTy3mnQN8EwWF	This work, Benson Hill
SuCas12a2 and SuCas12a2 repeat CAO1 guide mismatch position 23 crRNA expression plasmid, p15A ori	NA	133423	https://benchling.com/s/seq-jC88r51j86yk7mfNP3Ae	This work, Benson Hill
SuCas12a2 and SuCas12a2 repeat CAO1 guide mismatch position 1+5 crRNA expression plasmid, p15A ori	NA	133649	https://benchling.com/s/seq-nocUxoJkpDs4XvLkqieC	This work, Benson Hill
SuCas12a2 and SuCas12a2 repeat CAO1 guide mismatch position 9+15 crRNA expression plasmid, p15A ori	NA	133650	https://benchling.com/s/seq-9QWzhFkibnUXnBGjKUGr	This work, Benson Hill
SuCas12a2 and SuCas12a2 repeat CAO1 guide mismatch position 19+23 crRNA expression plasmid, p15A ori	NA	133651	https://benchling.com/s/seq-Fjh9FllfBfXD3dKziiQJ	This work, Benson Hill
SuCas12a2 and SuCas12a2 repeat CAO1 guide mismatch position 1+5+9+15 crRNA expression plasmid, p15A ori	NA	133652	https://benchling.com/s/seq-3Ptsw3pQQyfmB0ttxZns	This work, Benson Hill
SuCas12a2 and SuCas12a2 repeat CAO1 guide mismatch position 9+15+19+23 crRNA expression plasmid, p15A ori	NA	133653	https://benchling.com/s/seq-4nczdqSmzAgcqOmt2Qxt	This work, Benson Hill
Fig. 3d
6xHis SuCas12a2 and Sm-repeat CAO1 guide crRNA expression plasmid, p15A ori	pCBS273	pOD4	https://benchling.com/s/seq-1pi4B7i8E2tfaU7ykKwO	This work, Benson Hill	Benson Hill 133220
Pb2Cas12a and Sm-repeat CAO1 guide crRNA expression plasmid, p15A ori	pCBS3582	pOD206	https://benchling.com/s/seq-RsQNP5Q0hxFyC9zz5Jdh	This work, Benson Hill	Same as 133148
LbCas12a and SmCas12a repeat CAO1 guide crRNA expression plasmid, p15A ori	pCBS3588	pOD339	https://benchling.com/s/seq-LZEBFwOwbjOXfJ9GoTR2	This work, Beisel Lab
Target plasmid encoding CAO1 guide target GAAAG PFS, promoter-less, sc101 ori	pCBS3586	pOD331	https://benchling.com/s/seq-9UY6iC8ZBDiKgloUeN3p	This work, Beisel Lab
Self non-target plasmid encoding CAO1 guide target, promoter-less, AUCUA, sc101 ori	pCBS3587	pOD332	https://benchling.com/s/seq-btUjb8XU6EQwigBilH8d	This work, Beisel Lab
pBAD24 plasmid backdone for cloning acr-encoding genes under araBAD promoter	pCBS3627	pOD234	https://benchling.com/s/seq-pJN8PHHsmmV37L6jytdW	Guzman et al. (1995). PMID: 7608087
AcrVA1 expression plasmid, araBAD promoter, pBR322 ori	pCBS3589	pOD385	https://benchling.com/s/seq-LZEBFwOwbjOXfJ9GoTR2	This work, Beisel Lab
AcrVA2 expression plasmid, araBAD promoter, pBR322 ori	pCBS3592	pOD406	https://benchling.com/s/seq-SHNNEaYCWRzLoNZMjzQA	This work, Beisel Lab
AcrVA2.1 expression plasmid, araBAD promoter, pBR322 ori	pCBS3583	pOD321	https://benchling.com/s/seq-oGZlkkeNHhpY7fULrjLt	This work, Beisel Lab
AcrVA3 expression plasmid, araBAD promoter, pBR322 ori	pCBS3584	pOD322	https://benchling.com/s/seq-mtUvpa5khu68dWEiJNFC	This work, Beisel Lab
AcrVA3.1 expression plasmid, araBAD promoter, pBR322 ori	pCBS3585	pOD323	https://benchling.com/s/seq-7X6gkmPYeekOY7vseA6F	This work, Beisel Lab
AcrVA4 expression plasmid, araBAD promoter, pBR322 ori	pCBS3590	pOD386	https://benchling.com/s/seq-kwOSZpCYin2kzMRNfR3l	This work, Beisel Lab
AcrVA5 expression plasmid, araBAD promoter, pBR322 ori	pCBS3591	pOD387	https://benchling.com/s/seq-SHNNEaYCWRzLoNZMjzQA	This work, Beisel Lab
Fig. 4a, b, c, e, ED Fig. 7, 8, 9, SI Fig. 7, 8, 9
SuCas12a2 (no His-tag) and Su-repeat CAO1 guide crRNA expression plasmid, p15A ori	pCBS3593	pOD521	https://benchling.com/s/seq-5A734Yf52l1q1JQmjQuS	This work, Beisel Lab
LbCas12a and LbCas12a-repeat CAO1 guide crRNA expression plasmid, p15A ori	pCBS3606	pOD566	https://benchling.com/s/seq-BeyvmgnJzyI7VNHrjhG6	This work, Beisel Lab
huLshC2C2-MBP for bacterial expression	pCBS2091	pEV397		79150 - Addgene, Abudayyeh et al. (2016). PMID: 27256883
LsCas13aH and LsCas13a-repeat CAO1 guide crRNA expression plasmid, p15A ori	pCBS3620	pOD1004	https://benchling.com/s/seq-hdKGQd1Er56MgSHH45JI	This work, Beisel Lab
LsCas13aH and LsCas13a-repeat GFP1 crRNA expression plasmid, p15A ori	pCBS3622	pOD1081	https://benchling.com/s/seq-in6OxrcrnWwi4xM6bT9w	This work, Beisel Lab
Target plasmid encoding CAO1 guide target under PJ23119 promoter GAAAG PFS, pBR322 ori	pCBS3619	pOD988	https://benchling.com/s/seq-YKuF7q3fVRTXGgc2GL6n	This work, Beisel Lab
Self-non target plasmid encoding CAO1 guide target under PJ23119 promoter, AUCUA, pBR322 ori	pCBS3621	pOD1006	https://benchling.com/s/seq-wRGVjLhUBfQFpufTSw8V	This work, Beisel Lab
Target plasmid encoding CAO1 guide target followed by C under PJ23119 promoter, pBR322 ori	pCBS5047	pOD1010	https://benchling.com/s/seq-ErcUiChp1nqkYLD9n8MM?m=slm-U9VyJ01o0meey6F5yArg	This work, Beisel Lab
Fig. 4d, SI Fig. 9
SuCas12a2 (no His-tag) and Su-repeat CAO1 guide crRNA expression plasmid, p15A ori	pCBS3593	pOD521	https://benchling.com/s/seq-5A734Yf52l1q1JQmjQuS	This work, Beisel Lab
LbCas12a and LbCas12a-repeat CAO1 guide crRNA expression plasmid, p15A ori	pCBS3606	pOD566	https://benchling.com/s/seq-BeyvmgnJzyI7VNHrjhG6	This work, Beisel Lab
huLshC2C2-MBP for bacterial expression	pCBS2091	pEV397		79150 - Addgene, Abudayyeh et al. (2016). PMID: 27256883
LsCas13aH and LsCas13a-repeat CAO1 guide crRNA expression plasmid, p15A ori	pCBS3620	pOD1004	https://benchling.com/s/seq-hdKGQd1Er56MgSHH45JI	This work, Beisel Lab
LsCas13aH and LsCas13a-repeat GFP1 crRNA expression plasmid, p15A ori	pCBS3622	pOD1081	https://benchling.com/s/seq-in6OxrcrnWwi4xM6bT9w	This work, Beisel Lab
Target plasmid encoding CAO1 guide target followed by C under PJ23119 promoter, pBR322 ori	pCBS5047	pOD1010	https://benchling.com/s/seq-ErcUiChp1nqkYLD9n8MM?m=slm-U9VyJ01o0meey6F5yArg	This work, Beisel Lab
Target plasmid encoding CAO1 guide target under PJ23119 promoter AUCUA, pBR322 ori	pCBS3619	pOD988	https://benchling.com/s/seq-YKuF7q3fVRTXGgc2GL6n	This work, Beisel Lab
Self-non target plasmid encoding CAO1 guide target under PJ23119 promoter GAAAG PFS, pBR322 ori	pCBS3621	pOD1006	https://benchling.com/s/seq-wRGVjLhUBfQFpufTSw8V	This work, Beisel Lab
Plasmid backbone for recA-GFP reporters pCBS2000, pCBS2002, pCBS3611, pCBS3616	pCBS198	pUA66	https://benchling.com/s/seq-bGxF5KQnCMWIJ0Y4I6Qe	Open Biosystems
Source of ampicillin resistance cassette for pCBS3611 and pCBS3616	pCB672	pCSM180	https://benchling.com/s/seq-U1mRqoSH4r2PC3LVQcdE	Marshall et al., (2018). PMID: 29304331
GFP expressing plasmid under recA promoter, sc101 ori, Kan	pCBS2000	pEV323	https://benchling.com/s/seq-GiaT7v8hNsqgjF5lBW8R	This work, Beisel Lab
recA promoter without GFP gene, sc101 ori, Kan	pCBS2002	pEV325	https://benchling.com/s/seq-BJ36uWQPortUNse3OZs2	This work, Beisel Lab
GFP expressing plasmid under recA promoter, sc101 ori, Amp	pCBS3611	pOD574	https://benchling.com/s/seq-t03AIX78MHQQPCqEE2Sp	This work, Beisel Lab
Plasmid with recA promoter without GFP gene, sc101 ori, Amp	pCBS3616	pOD704	https://benchling.com/s/seq-rJXYotGTKZivfgIYCY4E	This work, Beisel Lab
Fig. 4f, g
SuCas12a2 (plant codon optimized) pET52b+ expression vector, pBR322 ori	NA	1416, (2213 BH)	https://benchling.com/s/seq-GO0KULoDUXVFpWhiYafB?m=slm-D4Yca0xcM1YVTX69FkPZ	This work, Jackson Lab and Benson Hill
ED Fig. 2a
SuCas12a2 and SmCas12a repeat CAO1-GW3 guide crRNA expression plasmid, p15A ori	pCBS3609	pOD570	https://benchling.com/s/seq-RsQNP5Q0hxFyC9zz5Jdh	This work, Beisel Lab
SuCas12a2 and SmCas12a repeat CAO1-GW4 guide crRNA expression plasmid, p15A ori	pCBS3612	pOD599	https://benchling.com/s/seq-2cf2SBmCHwLHHAy2H3u3	This work, Beisel Lab
Pb2Cas12a and SmCas12a repeat CAO1-GW3 guide crRNA expression plasmid, p15A ori	pCBS3610	pOD571	https://benchling.com/s/seq-8MFWHKRfHyVbqQhXxWTH	This work, Beisel Lab
Pb2Cas12a and SmCas12a CAO1-GW4 guide crRNA expression plasmid, p15A ori	pCBS3613	pOD602	https://benchling.com/s/seq-aaU3FfuhFm8Iqc2diFND	This work, Beisel Lab
LbCas12a and SmCas12a repeat CAO1-GW3 guide crRNA expression plasmid, p15A	pCBS3614	pOD603	https://benchling.com/s/seq-5yTJgLVgMchon6c9mFUo	This work, Beisel Lab
LbCas12a and SmCas12a repeat CAO1-GW4 guide crRNA expression plasmid, p15A	pCBS3617	pOD765	https://benchling.com/s/seq-kVsvFhrBKJm8x5RKDnHp	This work, Beisel Lab
Target plasmid encoding CAO1-GW3 guide target GAAAG PFS, promoter-less, pBR322 ori	pCBS3600	pOD539	https://benchling.com/s/seq-80z2tRGcoXDvVqG3FOLC	This work, Beisel Lab
Target plasmid encoding CAO1-GW4 guide target GAAAG PFS, promoter-less, pBR322 ori	pCBS3615	pOD604	https://benchling.com/s/seq-i6filUOGn0fBvcx7DtzT	This work, Beisel Lab
Target plasmid encoding CAO1 guide target GAAAG PFS, promoter-less, pBR322 ori	pCBS276	pOD7	https://benchling.com/s/seq-r2c1LmUMsFH1YqKzBXR3	This work, Benson Hill
ED Fig. 2b
Pb2Cas12a and 3X SmCas12a repeat CAO1 guide crRNA expression plasmid, p15A ori	NA	133148	https://benchling.com/s/seq-ocv1aKET4wRu8TEzAAIE	This work, Benson Hill
No nuclease and 3X SmCas12a repeat CAO1 guide crRNA expression plasmid, p15A ori	NA	133003	https://benchling.com/s/seq-GvkcQTPm5VTYCkBNiYQv	This work, Benson Hill
6xHis ca7Cas12a2 and SuCas12a2 repeat CAO1 guide crRNA expression plasmid, p15A ori	NA	133705
6xHis ca34Cas12a2 and SuCas12a2 repeat CAO1 guide crRNA expression plasmid, p15A ori	NA	133761	https://benchling.com/s/seq-LOvsYTb0dZxvA8vnfbRg	This work, Benson Hill
6xHis SuCas12a2 and 3X SmCas12a repeat CAO1 guide crRNA expression plasmid, p15A ori	NA	133157	https://benchling.com/s/seq-2Q9RO7CtKYa3xACCrCqn	This work, Benson Hill
6XHis ca11Cas12a2 and SuCas12a2 repeat CAO1 guide crRNA expression plasmid, p15A ori	NA	133610	https://benchling.com/s/seq-4L8jVxhAvDHGzNazGQTP	This work, Benson Hill
6XHis ca35Cas12a2 and SuCas12a2 repeat CAO1 guide crRNA expression plasmid, p15A ori	NA	133707	https://benchling.com/s/seq-siNZsPIX0WbQZEj5gFGT	This work, Benson Hill
6XHis ca38Cas12a2 and SuCas12a2 repeat CAO1 guide crRNA expression plasmid, p15A ori	NA	133181	https://benchling.com/s/seq-lk7DRB8EqIN3R2egKjHT	This work, Benson Hill
6XHis ca33Cas12a2 and SuCas12a2 repeat CAO1 guide crRNA expression plasmid, p15A ori	NA	133706	https://benchling.com/s/seq-K6SElbNdf8aVj8Epz4CD	This work, Benson Hill
6XHis ca37SuCas12a2 and SuCas12a2 repeat CAO1 guide crRNA expression plasmid, p15A ori	NA	133762	https://benchling.com/s/seq-8TMeT8XKKvlv8518WomI	This work, Benson Hill
Target plasmid encoding CAO1 guide target GAAAG PFS, pBR322 ori	NA	133137	https://benchling.com/s/seq-qKxYcvkd47GdkHLfptQb	This work, Benson Hill
Non-Target plasmid encoding CAO1 guide target ACCAG PFS, pBR322 ori	NA	133167	https://benchling.com/s/seq-lZnVw3ecWGaI6kKnNoiF	This work, Benson Hill
ED Fig. 3
SuCas12a2 and SuCas12a2 repeat CAO1 guide crRNA expression plasmid, p15A ori	pCBS3568	pOD13	https://benchling.com/s/seq-AYWndFJXKw08xWnCKZU7	This work, Beisel Lab
SuCas12a2 (plant codon optimized) pET52b+ expression vector, pBR322 ori	NA	1416, (2213 BH)	https://benchling.com/s/seq-GO0KULoDUXVFpWhiYafB?m=slm-D4Yca0xcM1YVTX69FkPZ	This work, Jackson Lab and Benson Hill
6X-His SuCas12a2 (plant codon optimized) pET52b+ expression vector, pBR322 ori K784A mutant	NA	2092	https://benchling.com/s/seq-9ermV65a2051i06uFFIK?m=slm-HweNtxfD6DvBGQsq2hYR	This work, Jackson Lab and Benson Hill
6X-His SuCas12a2 (plant codon optimized) pET52b+ expression vector, pBR322 ori R785A mutant	NA	2093	https://benchling.com/s/seq-KziBQFMcILDC3dIMnx2b?m=slm-PZYjH1sTaXnziQb5rBTy	This work, Jackson Lab and Benson Hill
ED Fig. 2c-g
SuCas12a2 expression plasmid, colE1 ori	pCBS5043	pOD1275	https://benchling.com/s/seq-O5MD7dRC9e3Ev4Z3KeSY?m=slm-tVcy34Iwv2QWhtB7WZzd	This work, Beisel Lab
Target plasmid encoding CAO1 guide target GAAAG PFS, promoter-less, pBR322 ori	pCBS276	pOD7	https://benchling.com/s/seq-r2c1LmUMsFH1YqKzBXR3	This work, Benson Hill
Self non-target plasmid encoding CAO1 guide target, promoter-less AUCUA, pBR322 ori	pCBS3578	pOD135	https://benchling.com/s/seq-Tlnt9PgzN0noHAeXm4dd	This work, Beisel Lab
Target plasmid encoding CAO1 guide target under PJ23119 promoter GAAAG PFS, pBR322 ori	pCBS3619	pOD988	https://benchling.com/s/seq-YKuF7q3fVRTXGgc2GL6n	This work, Beisel Lab
Self-non target plasmid encoding CAO1 guide target under PJ23119 promoter AUCUA, pBR322 ori	pCBS3621	pOD1006	https://benchling.com/s/seq-wRGVjLhUBfQFpufTSw8V	This work, Beisel Lab
Target plasmid encoding CAO1 guide target under terminator GAAAG PFS, pBR322 ori	pCBS5045	pOD992	https://benchling.com/s/seq-oYB3tAhdeAEJevrWIjmO?m=slm-re8ozpfqB49Wk9zfppc3	This work, Beisel Lab
Self-non target plasmid encoding CAO1 guide target under terminator AUCUA, pBR322 ori	pCBS5046	pOD1008	https://benchling.com/s/seq-kF3FUqxobBI4NOD8zPaj?m=slm-Y1364OLBU9W15u8vOxn3	This work, Beisel Lab
CAO1 targeting crRNA expression plasmid, p15A ori	pCBS5044	pOD1591	https://benchling.com/dmytrenko/f/lib_E3sOPw9k-plasmids/seq_tBdz9uBI-pod1591-pod1323-cao1/edit	This work, Beisel Lab
Target plasmid encoding CAO1 guide target GAAAG PFS, promoter-less, pBR322 ori	pCBS276	pOD7	https://benchling.com/s/seq-r2c1LmUMsFH1YqKzBXR3	This work, Benson Hill
Self non-target plasmid encoding CAO1 guide target, promoter-less AUCUA, pBR322 ori	pCBS3578	pOD135	https://benchling.com/s/seq-Tlnt9PgzN0noHAeXm4dd	This work, Beisel Lab
SuCas12a2 and SuCas12a2 repeat CAO1 guide crRNA expression plasmid, p15A ori	pCBS3568	pOD13	https://benchling.com/s/seq-AYWndFJXKw08xWnCKZU7	This work, Beisel Lab
6xHis SuCas12a2 and SmCas12a repeat CAO1 guide crRNA expression plasmid, p15A ori	pCBS273	pOD4	https://benchling.com/s/seq-1pi4B7i8E2tfaU7ykKwO	This work, Benson Hill
SuCas12a2 CAO1 guide guide with LbCas12a repeat expression plasmid, p15A ori	pCBS3601	pOD559	https://benchling.com/s/seq-SCaJ17iUJcTeMMwIky3H	This work, Beisel Lab
SuCas12a2 CAO1 guide guide with Pb2Cas12a repeat expression plasmid, p15A ori	pCBS3602	pOD561	https://benchling.com/s/seq-5gwoEBPD6GiIMYK3UzzZ	This work, Beisel Lab
Pb2Ca12a CAO1 guide guide with LbCas12a repeat expression plasmid, p15A ori	pCBS3603	pOD562	https://benchling.com/s/seq-X8uPwPwwxyUZCrp4ZHB3	This work, Beisel Lab
Pb2Ca12a CAO1 guide guide with Pb2Cas12a repeat expression plasmid, p15A ori	pCBS3604	pOD564	https://benchling.com/s/seq-7rt1rfHdjV7pcNUMefj4	This work, Beisel Lab
Pb2Ca12a CAO1 guide guide with SuCas12a2 repeat expression plasmid, p15A ori	pCBS3605	pOD565	https://benchling.com/s/seq-X2IQ3DM8L7KEZLNEZ51G	This work, Beisel Lab
Pb2Ca12a CAO1 guide guide with SmCas12a repeat expression plasmid, p15A ori	pCBS3582	pOD206	https://benchling.com/s/seq-RsQNP5Q0hxFyC9zz5Jdh	This work, Beisel Lab
LbCa12a CAO1 guide guide with LbCas12a repeat expression plasmid, p15A ori	pCBS3606	pOD566	https://benchling.com/s/seq-BeyvmgnJzyI7VNHrjhG6	This work, Beisel Lab
LbCa12a CAO1 guide guide Pb2Cas12a repeat expression plasmid, p15A ori	pCBS3607	pOD568	https://benchling.com/s/seq-9rLTc9dea4cdWm2RN9VK	This work, Beisel Lab
LbCa12a CAO1 guide guid SmCas12a repeat expression plasmid, p15A ori	pCBS3588	pOD339	https://benchling.com/s/seq-LZEBFwOwbjOXfJ9GoTR2	This work, Beisel Lab
LbCa12a CAO1 guide guid SuCas12a2 repeat expression plasmid, p15A ori	pCBS3608	pOD569	https://benchling.com/s/seq-qRwTx2iUbwXC4R7CpyNR	This work, Beisel Lab
ED Fig. 6
SuCas12a2 and SuCas12a2 repeat 35 bp CAO1 guide crRNA expression plasmid, p15A ori	NA	133261	https://benchling.com/s/seq-ZcdbejGb3pHPnTL3ceS9	This work, Benson Hill
SuCas12a2 and SuCas12a2 repeat 29 bp CAO1 guide crRNA expression plasmid, p15A ori	NA	133259	https://benchling.com/s/seq-eQIGxO6X9JIMrAm0Pghh	This work, Benson Hill
SuCas12a2 and SuCas12a2 repeat 24 bp CAO1 guide crRNA expression plasmid, p15A ori	NA	133260	https://benchling.com/s/seq-7084TMb0GCGCbj5d6hrE	This work, Benson Hill
SuCas12a2 and SuCas12a2 repeat 21 bp CAO1 guide crRNA expression plasmid, p15A ori	NA	133294	https://benchling.com/s/seq-9mprsliVPZtKGsOq2hK8	This work, Benson Hill
SuCas12a2 and SuCas12a2 repeat 18 bp CAO1 guide crRNA expression plasmid, p15A ori	NA	133295	https://benchling.com/s/seq-bfkjjdXVn9rTLKIOqvU9	This work, Benson Hill
SuCas12a2 and SuCas12a2 repeat 17 bp CAO1 guide crRNA expression plasmid, p15A ori	NA	133296	https://benchling.com/s/seq-VXR0HYm5eaK0qYMsvZiG	This work, Benson Hill
SuCas12a2 and SuCas12a2 repeat 16 bp CAO1 guide crRNA expression plasmid, p15A ori	NA	133297	https://benchling.com/s/seq-sOzA1usIjInvzVhOTz29	This work, Benson Hill
SuCas12a2 and SuCas12a2 repeat 14 bp CAO1 guide crRNA expression plasmid, p15A ori	NA	133298	https://benchling.com/s/seq-rUqyzYdP1hqgQnVNsQPV	This work, Benson Hill
SuCas12a2 and SuCas12a2 repeat 0 bp CAO1 guide crRNA expression plasmid, p15A ori	NA	133218	https://benchling.com/s/seq-SPlYBZUxbshrDogSNdsG	This work, Benson Hill
Target plasmid encoding CAO1 guide target GAAAG PFS, pBR322 ori	NA	133137	https://benchling.com/s/seq-qKxYcvkd47GdkHLfptQb	This work, Benson Hill
SuCas12a2 (no His-tag) and Su-repeat CAO1 guide crRNA expression plasmid, p15A ori	pCBS3593	pOD521	https://benchling.com/s/seq-5A734Yf52l1q1JQmjQuS	This work, Beisel Lab
LbCas12a and LbCas12a-repeat CAO1 guide crRNA expression plasmid, p15A ori	pCBS3606	pOD566	https://benchling.com/s/seq-BeyvmgnJzyI7VNHrjhG6	This work, Beisel Lab
SuCas12a2 D848A mutation plasmid from pCBS273	pCBS3579	pOD203	https://benchling.com/s/seq-YynxdeHHYZ7nSBOOILCh	This work, Beisel Lab
Target plasmid encoding CAO1 guide target UAGCU PFS, promoter-less, pBR322 ori	pCBS3572	pOD126	https://benchling.com/s/seq-vvebdIrTczJ8gND2WkHT	This work, Beisel Lab
Target plasmid encoding CAO1 guide target U1G mismatch, GAAAG PFS, promoter-less, pBR322 ori	pCBS3594	pOD523	https://benchling.com/s/seq-xMhad3r0gJT5kKDG0hmY	This work, Beisel Lab
Target plasmid encoding CAO1 guide target G5U mismatch, GAAAG PFS, promoter-less, pBR322 ori	pCBS3595	pOD524	https://benchling.com/s/seq-iFg7xyUweY9G4ftKkVuA	This work, Beisel Lab
Target plasmid encoding CAO1 guide target U1G G5U mismatch, GAAAG PFS, promoter-less, pBR322 ori	pCBS3596	pOD525	https://benchling.com/s/seq-14snduGtkmvDuUBfcJea	This work, Beisel Lab
Self non-target plasmid encoding CAO1 guide target U1G mismatch, promoter-less AUCUA, pBR322 ori	pCBS3597	pOD526	https://benchling.com/s/seq-NISjVlorFTVFPLhC83vR	This work, Beisel Lab
Self non-target plasmid encoding CAO1 guide target G5U mismatch, promoter-less AUCUA, pBR322 ori	pCBS3598	pOD537	https://benchling.com/s/seq-y1cnnQuShFhTuSRvapy2	This work, Beisel Lab
Self non-target plasmid encoding CAO1 guide target U1G G5U mismatch, promoter-less AUCUA, pBR322 ori	pCBS3599	pOD538	https://benchling.com/s/seq-CunEnu1eDNXl6n3D7RNJ	This work, Beisel Lab
Target plasmid encoding CAO1 guide target GAAAG PFS, promoter-less, pBR322 ori	pCBS276	pOD7	https://benchling.com/s/seq-r2c1LmUMsFH1YqKzBXR3	This work, Benson Hill
Self non-target plasmid encoding CAO1 guide target, promoter-less AUCUA, pBR322 ori	pCBS3578	pOD135	https://benchling.com/s/seq-Tlnt9PgzN0noHAeXm4dd	This work, Beisel Lab
ED Fig. 10a-c
SuCas12a2 (plant codon optimized) pET52b+ expression vector, pBR322 ori	NA	1416, (2213 BH)	https://benchling.com/s/seq-GO0KULoDUXVFpWhiYafB?m=slm-D4Yca0xcM1YVTX69FkPZ	This work, Jackson Lab and Benson Hill
ED Fig. 10d-f
ca33Cas12a2 N-FLAG C-His	pCBS5042	pOD1583	https://benchling.com/s/seq-UjphOimJZkHtUkGVUgiG?m=slm-BsKs6aeaTe5b4EWMcEEl
p15A origin plasmid backbone	pCBS222	pSPC421	https://benchling.com/s/seq-2tDD1wks1TbVeo1pSjw3?m=slm-mFtFEIuV8nCT6kzjiGFe

## Sheet: Tab 3
Tab 3. List of key oligonucleotides, synthetic RNA, and dsDNA used in this work.
ID	Sequence (5'-3')	Description	Benchling link
FAM dsDNA Target	5'FAM-CTTTGCTGCCGCACTTGCTCATCAAGCCTTCCTTCAGGTGTTGCTCCAGAAAGGTGAGTTCTTCTTGTTGTGAAACGACGGCGTGAACGAGTAGTTCGGAAGGAAGTCCACAACGAGGTCTTTCCACTCAAGAAGAACAACA	2A
FAM ssDNA Target	5’FAM-CTTTGCTGCCGCACTTGCTCATCAAGCCTTCCTTCAGGTGTTGCTCCAGAAAGGTGAGTTCTTCTTGTTGT	2A
FAM ssRNA Target	5’FAM-UCUUUGCUGCCGCACUUGCUCAUCAAGCCUUCCUUCAGGUGUUGCUCCAGAAAGGUGAGUUCUUCUUGUUGUU	2A
FAM dsDNA Non-Target	5'FAM-AACTGATATGACAATTGCGCGTAGCACGACGACGATATGACACTTGCGCATAACGACGACGATACAATGATTTGACTATACTGTTAACGCGCATCGTGCTGCTGCTATACTGTGAACGCGTATTGCTGCTGCTATGTTACTA	2B, S6A, S6B
FAM ssDNA Non-Target	5'FAM-AACTGATATGACAATTGCGCGTAGCACGACGACGATATGACACTTGCGCATAACGACGACGATACAATGAT	2B, S6A, S6B
FAM ssRNA Non-Target	5’FAM-CAGAGAUAAGUGACGCGCGGCGAGUGGCGCGCCACGUCGGAAAUCUAGAGGCG	2B, S6A, S6B
ssRNA target	CGCACUUGCUCAUCAAGCCUUCCUUCAGGUGUUGCUCCAGAAAGGUGAGUUCU	2B,2C, 2D, 2E, S6A, S6B
ssRNA no flank	CAUCAAGCCUUCCUUCAGGUGUUGCUCCA	2B
ssRNA self flank	UCCUUUGGACCAUCAAGCCUUCCUUCAGGUGUUGCUCCAAUCUACAAUA	2B
HTssDNA target	TCTTTGCTGCCGCACTTGCTCATCAAGCCTTCCTTCAGGTGTTGCTCCAGAAAGGTGAGTTCTTCTTGTTGTT	S6B
HT dsDNA target	TCTTTGCTGCCGCACTTGCTCATCAAGCCTTCCTTCAGGTGTTGCTCCAGAAAGGTGAGTTCTTCTTGTTGTT AGAAACGACGGCGTGAACGAGTAGTTCGGAAGGAAGTCCACAACGAGGTCTTTCCACTCAAGAAGAACAACAA	S6B
lbcrRNA	UAAUUUCUACUAAGUGUAGAUUGGAGCAACACCUGAAGGAAGGCUUGAUG	S6B
smcrRNA	AAAGGACGGAUUAAAUUUCUACUAUUGUAGAUUGGAGCAACACCUGAAGGAAGGCU	S5 once replaced
ODg15_CAO1_RNA	CTCGAGTTTTTCAGCAAGATTTGACAGCTAGCTCAGTCCTAGGTATAATGCTAGCAATATGGGGAGTATTTGTGCGTTTTTATTTTTGTTTTTGGGTCGCACTGTTCGATCGTAGCATCCATGACCACTGTGGCATCGCTGTCTTTGCTGCCGCACTTGCTCATCAAGCCTTCCTTCAGGTGTTGCTCCAGAAAGGTGAGTTCTTCTTGTTGTTCCTTGAATCTGTTTTTGTTGTTGTTGTTTGGCGATTCTTTGACCCGGGAAGCTTGGCTGTTTTGGCGGATGAGAGAAGATTTTCAGCCTGATACAGATTAAATCAGAACGCAGAAGCGGTCTGATAAAACAGAATTTGCCTGGCGGCAGTAGCGCGGTGGTCCCACCTGACCCCATGCCGAACTC…	for pCBS3619 construction to introduce PJ23119 promoter upstream of target into pCBS276
ODpr23_F	NNNNNGGTGAGTTCTTCTTGTTGTTCCT	for construction of flanking sequence library by amplifying pCBS276 to make in pCBS3570
ODpr24_R	TGGAGCAACACCTGAAGGAAG	for construction of flanking sequence library by amplifying pCBS276 to make in pCBS3570
ODg12_SOSrecA	TTCGTCTTCACCTCGAGTTCCCGGCGGGAATGCTTCAGCGGCGACCGTGATGCGGTGCGTCGTCAGGCTACTGCGTATGCATTGCAGACCTTGTGGCAACAATTTCTACAAAACACTTGATACTGTATGAGCATACAGTATAATTGCTTCAACAGAACATATTGACTATCCGGTATTACCCGGCATGACAGGAGTAAAAATGAGTAAAGGAGAAGAACT	gBlock for construction of pCBS2000, pCBS3611, pCBS3616
ODo26_GW3	AAATTTCTACTATTGTAGATCATAGTCAGCTCCATCATCACCGAGCACCCCCTCGAGTCTGGTAAAGAA	for introducing GW3 spacer intopCBS273, pCBS3582, pCBS3588 to make pCBS3609, pCBS3610, pCBS3614
ODo28_GW3	ACAAGAAGAACTCACCTTTCCATAGTCAGCTCCATCATCACCGAGCACCAGCAAGTGCGGCAGCAAAGA	for introducing GW3 spacer into pCBS276 to make pCBS3600
ODo32_GW4	AAATTTCTACTATTGTAGATCAATTGCAAAAGGCAAGTTCTTGGATGTCCCCTCGAGTCTGGTAAAGAA	for introducing GW4 spacer into pCBS273, pCBS3582, pCBS3588 to make pCBS3612, pCBS3613, pCBS3617
ODo33_GW4	ACAAGAAGAACTCACCTTTCCAATTGCAAAAGGCAAGTTCTTGGATGTCAGCAAGTGCGGCAGCAAAGA	for introducing GW4 spacer into pCBS276 to make pCBS3615
ODpr55_PFS_Illumina_F	TCGTCGGCAGCGTCAGATGTGTATAAGAGACAGatgaccactgtggcatcg	Nextera adapter for PFS screen
ODpr56_PFS_Illumina_R	GTCTCGTGGGCTCGGAGATGTGTATAAGAGACAGaagaatcgccaaacaacaacaa	Nextera adapter for PFS screen
ODpr57_PPS_Illumina_F	TCGTCGGCAGCGTCAGATGTGTATAAGAGACAGaatatggggagtatttgtgcg	Nextera adapter for PFS screen
ODpr58_i5_501_F	AATGATACGGCGACCACCGAGATCTACACtagatcgcTCGTCGGCAGCGTC	i5 indexing primer for PFS screen
ODpr59_i5_502_F	AATGATACGGCGACCACCGAGATCTACACctctctatTCGTCGGCAGCGTC	i5 indexing primer for PFS screen
ODpr60_i7_707_R	CAAGCAGAAGACGGCATACGAGATgtagagagGTCTCGTGGGCTCGG	i7 indexing primer for PFS screen
ODpr61_i7_708_R	CAAGCAGAAGACGGCATACGAGATcctctctgGTCTCGTGGGCTCGG	i7 indexing primer for PFS screen
KW-gb-013	tcgtgactGCATCGTCTCATCGGggtctcaAACGCGAGAGCATCGATCCTAGCATGTTGACAGCTAGCTCAGTCCTAGGTATAATGCTAGCAATAATTTTGTTTAACTTTAAGAAGGAGAtataccATGTATGAGGCGAAAGAACGCTATGCGAAAAAGAAAATGCAGGAGAACACTAAAATTGATACTTTGACCGACGAGCAGCACGACGCCCTGGCCCAACTTTGCGCGTTTCGCCATAAATTTCATTCAAACAAGGATAGTCTTTTTTTATCAGAGTCTGCTTTCAGCGGTGAATTCAGTTTTGAAATGCAATCCGACGAGAATAGCAAACTTCGTGAAGTGGGGCTTCCTACGATCGAATGGTCGTTCTATGACAATTCTCACATTCCTGACGAC…	J23119-AcrVA1	https://benchling.com/s/seq-1LQnvl5I3uVmya0Ih2EP
KW-gb-014	tcgtgactGCATCGTCTCATCGGggtctcaAACGCGAGAGCATCGATCCTAGCATGTTGACAGCTAGCTCAGTCCTAGGTATAATGCTAGCAATAATTTTGTTTAACTTTAAGAAGGAGAtataccATGCACCACACGATTGCGCGCATGAATGCTTTCAATAAGGCTTTTGCCAATGCAAAAGATTGTTATAAAAAGATGCAGGCATGGCATTTGTTAAATAAGCCGAAACATGCTTTCTTCCCGATGCAAAATACTCCAGCTCTGGATAACGGCTTAGCAGCCCTGTATGAACTTCGTGGTGGGAAAGAAGATGCCCATATCCTTTCTATCCTGTCACGCCTTTATTTATATGGAGCATGGCGCAACACGCTTGGCATTTACCAACTTGACGAAGAA…	J23119-AcrVA2	https://benchling.com/s/seq-Eg97UzUEZf04Du8h1KOn
KW-gb-015	tcgtgactGCATCGTCTCATCGGggtctcaAACGCGAGAGCATCGATCCTAGCATGTTGACAGCTAGCTCAGTCCTAGGTATAATGCTAGCAATAATTTTGTTTAACTTTAAGAAGGAGAtataccATGCACCATACCATTGCACGTATGAACGCTTTCAACAAGGCGTTCGGCAACGCTAAGGACTGCTATAAAAAGATGCAAGCCTGGCACTTAAACAACAAGCCAAAGCACATCTTCTCGCCATTACAAAATACCCTGAGTCTTAACGAAGGGTTAGCCGCACTGTATGAATTACACGGTGGAAAAGAGGATGAACACATTCTTAGCATCCTTTGCTGCTTGTACTTGTACGGGACGTGGCGCAATACCTTGGGGATTTACCAATTGGACGAAGAG…	J23119-AcrVA2.1	https://benchling.com/s/seq-xGo7Y2PE0AIjIiNOCTpC
KW-gb-016	tcgtgactGCATCGTCTCATCGGggtctcaAACGCGAGAGCATCGATCCTAGCATGTTGACAGCTAGCTCAGTCCTAGGTATAATGCTAGCAATAATTTTGTTTAACTTTAAGAAGGAGAtataccATGGTGGGTAAGTCCAAGATCGATTGGCAAAGCATTGATTGGACTAAGACAAACGCGCAAATCGCACAAGAATGTGGTCGTGCGTATAATACGGTGTGCAAAATGCGTGGGAAATTAGGAAAAAGTCATCAAGGAGCTAAGTCTCCGCGTAAAGACAAGGGAATCTCTCGCCCCCAACCACATTTGAATCGCTTGGAGTATCAAGCCCTGGCTACGGCTAAAGCAAAAGCCAGCCCCAAAGCAGGCCGCTTTGAAACTAACACTAAAGCCAAA…	J23119-AcrVA3	https://benchling.com/s/seq-99cB3PPs2EJzOvW5FFme
KW-gb-017	tcgtgactGCATCGTCTCATCGGggtctcaAACGCGAGAGCATCGATCCTAGCATGTTGACAGCTAGCTCAGTCCTAGGTATAATGCTAGCAATAATTTTGTTTAACTTTAAGAAGGAGAtataccATGATTGCACATCAAAAGAACCGCCGTGCAGACTGGGAATCCGTAGACTGGACTAAACATAATGATGAGATCGCTCAGCTTCTTAGTCGTCATCCCGACTCGGTAGCTAAAATGCGCACCAAGTTTGGGGCTCAGGGTATGGCTAAGCGCAAGCCGCGCCGCAAGTATAAAGTCACGCGCAAGGCCGTACCCCCGCCACACACCCAGGAGCTTGCAACTGCTGCTGCCAAAATCAGTCCTAAAAGCGGTCGCTATGAAACTAACGTCAATGCA…	J23119-AcrVA3.1	https://benchling.com/s/seq-MXkpW4cub54XQre7SYXD
KW-gb-018	tcgtgactGCATCGTCTCATCGGggtctcaAACGCGAGAGCATCGATCCTAGCATGTTGACAGCTAGCTCAGTCCTAGGTATAATGCTAGCAATAATTTTGTTTAACTTTAAGAAGGAGAtataccATGTACGAGATCAAGTTAAACGACACCTTAATTCATCAAACTGATGACCGCGTTAATGCTTTCGTAGCATACCGTTATTTGCTGCGCCGTGGTGATTTACCCAAATGTGAGAATATCGCGCGCATGTACTACGATGGTAAGGTAATCAAAACAGATGTAATCGATCACGATTCAGTGCACAGTGACGAACAAGCTAAAGTAAGCAACAACGATATTATTAAGATGGCTATCTCCGAATTAGGCGTCAACAACTTCAAGAGTCTTATCAAGAAG…	J23119-AcrVA4	https://benchling.com/s/seq-YGTcKy4DLN1XdFestvAo
KW-gb-019	tcgtgactGCATCGTCTCATCGGggtctcaAACGCGAGAGCATCGATCCTAGCATGTTGACAGCTAGCTCAGTCCTAGGTATAATGCTAGCAATAATTTTGTTTAACTTTAAGAAGGAGAtataccATGAAAATTGAGCTGAGTGGCGGGTACATTTGTTACTCCATCGAGGAAGACGAAGTAACTATTGATATGGTAGAGGTCACCACAAAGCGCCAGGGAATTGGCAGTCAACTTATTGACATGGTTAAAGACGTAGCCCGTGAGGTTGGCTTGCCGATCGGTTTATATGCCTATCCTCAGGACGACTCGATTTCGCAAGAAGACCTTATCGAATTTTACTTTTCCAACGACTTTGAGTATGATCCCGACGACGTAGATGGGCGCTTGATGCGCTGG…	J23119-AcrVA5	https://benchling.com/s/seq-3RLVcQ640fWV69oTnJF6
Cas12gtracrRNA_F	TAATACGACTCACTATAGgatgcttacttagtcat
Cas12gtracrRNA_R	tttccggcatttaccggctcgatgcttctcg
ED Fig. 4
crRNA	5’-UAAAUUUCUACUAUUGUAGAUUGGAGCAACACCUGAAGGAAGGCUU GA-3’
Non-self Target	5’-UCUUUGCUGCCGCACUUGCUCAUCAAGCCUUCCUUCAGGUGUUGCUCCAG AAAGGUGAGUUCUUCUUGUUGUU-3’
Target Compliment	5’-AACAACAAGAAGAACUCACCUUUCUGGAGCAACACCUGAAGGAAGGCUUG AUGAGCAAGUGCGGCAGCAAAGA-3’
Non-target	5’-CAGAGAUAAGUGACGCGCGGCGAGUGGCGCGCCACGUCGGAAAUCUAGAG GCG-3’
No Flank Target	5’-UCAAGCCUUCCUUCAGGUGUUGCUCCA-3’
Self-Target	5’-UCUUUGCUGCCGCACUUGCUCAUCAAGCCUUCCUUCAGGUGUUGCUCC AAUCUAGUGAGUUCUUCUUGUUGUU-3’
ED Fig. 10
CAO1 target RNA	AAUAUGGGGAGUAUUUGUGCGUUUUUAUUUUUGUUUUUGGGUCGCACUGUUCGAUCGUAGCAUCCAUGACCACUGUGGCAUCGCUGUCUUUGCUGCCGCACUUGCUCAUCAAGCCUUCCUUCAGGUGUUGCUCCAGAAAGGUGAGUUCUUCUUGUUGUUCCUUGAAUCUGUUUUUGUUGUUGUUGUUUGGCGAUUCUU
target crRNA	GUCUAAACCGACCCAAUAAUUUCUACUGUUGUAGAUCUCAGGGCGGACUGGGUGCUCAGGUAGUG
non-target crRNA	UAAUACGAUCACUAUAGGGAUUUCUACUAUUGUAGAUUUAGUGACAGUUUGGCCUUGUUGU

## Sheet: Tab 4
Tab 4. List of Cas12a2 nucleases and their accession numbers.
Name	GOLD Analysis Project ID	IMG Genome ID	Genome Name/Sample name	IMG Gene ID	NCBI Sequence ID	Additional references	Amino acid sequence	Nucleotide sequence
AbCas12a2					MBB1543285.1	JABCPD020000008 Candidate division SR1 bacterium isolate T-B-F_MAG_00004 ORAL_O-T_MAG_00004-c_000000094738, whole genome shotgun sequence	MVNLESFKNLYEVRKTVRFGLNQPNKKSNINKTHGQLKDLVDLSFEREKKLINNEKNQVLIDSEKALIEKLQQYVNGLEVQLENWEGTYQRYDLIAINKDYYKILARKAKFDAMWEISKFDKKSNKYIKVKQPQASQISLSSLKIGNRSDSIIQYWGEIIEKTDYLLNIFKPKLEQYERAINDANSTHIKPDSIDFRKIFLQLLKLTKEFLQPLLDRSIIFEFSKKKVSQEIEKISEFAGEKNNTKIYNVLKNGEELRQYFEANGSQVPYGRVSLNYYTAVQKPNNFDQEIKKAIDDLGIINFLKKRDSQIIDYLHQGSKQKIKLLLTSKSPYSIELLQLFKVKPIPFSVKYNLAKFIEKNYKNEINLSYEEILDKLNLLGRAIDIANDFKNSNNQNNF…	ATGGTAAATCTAGAAAGTTTTAAAAATTTGTATGAAGTGAGGAAGACCGTCAGATTCTGATTAAATCAACCTAATAAGAAAAGTAATATTAATAAAACGCATTGACAATTAAAAGATTTGGTTGACCTTTCTTTTGAGAGAGAAAAAAAATTAATTAATAATGAAAAAAATCAAGTATTAATTGATTCAGAGAAAGCTCTTATAGAGAAATTACAGCAATATGTAAATTGACTAGAAGTACAACTAGAAAACTGGGAATGAACATATCAAAGATATGATTTAATAGCTATAAATAAAGACTACTATAAAATATTGGCAAGAAAAGCAAAATTTGATGCTATGTGGGAGATTAGTAAATTTGATAAAAAATCAAATAAATATATAAAAGTTAAACAACCC…
ca2Cas12a2	Ga0025131	2166559024	Microbial communities from bioreactor (seeded with sewage sludge) at LBNL, California, USA - Biofuel metagenome 3 version 1	BMHB3_01132700			MNSIKNEYQLSKTLRFGLTKKKKLLKDDCNEIIYESHTELKELVLISEKKIMESVYINQKAKLDLSVDQIDTCLSSIKNFIDSWKGIYPRADQIAIDKDYYKILCKKITFDGFWIDEKTKTKKPQSRTILLSELSKKDASGKERKQHILDYWKNNIFSAIEKYEVVSRELKQFQKALKIQRTDNKPNEVELRKLFLSLANIILDILKPLVNGQICFPKIEKLDISKTDNKNLIDFATNHKFQSDLLNEIAELQHYFEENGSNVPFCRASLNPKTIIKSKLSTDNNIDKEIKQLGLDRILNEYLSAPYFDNSIIHLSAKEKLNKIEDKKENYITRGLLFKYKPIQIMLHHEIAKTLSKEIGKSEENIIEFLGNIGQIKSPAKDYEVSKEDFNINNYPLKV…	ATGAACAGCATCAAGAATGAATATCAACTCTCAAAAACTCTGCGTTTTGGGTTGACAAAAAAGAAGAAACTATTAAAAGACGATTGTAATGAAATAATTTATGAAAGCCATACAGAATTAAAAGAGTTAGTACTCATTTCAGAAAAAAAAATTATGGAATCTGTTTATATCAATCAAAAAGCAAAACTAGATTTGTCAGTTGATCAAATAGATACGTGTCTTTCTTCAATTAAAAATTTTATTGATTCATGGAAAGGCATATATCCAAGAGCAGACCAAATAGCTATTGATAAAGACTATTACAAAATTCTATGTAAGAAAATAACGTTTGATGGCTTTTGGATAGATGAAAAGACTAAAACAAAAAAACCTCAATCACGCACTATCTTACTTTCTGAA…
ca6Cas12a2	Ga0079223	3300006801	Agricultural soil microbial communities from Utah to study Nitrogen management - Steer compost 2011	Ga0079223_100056902			MNHIYNNYQVSKTLRFGLTQKQKIRRPGYTGELYESHKVLKELVKISEEKVKNLIVPAKNEELLSSLDSVKWTLTEIREFLDQWRYIYNKSNQIALDKSYYLILSKKLGFNDEKKSRVIKMIEIKDDIKEKIINYWAFNLNESNQKLLMVNEMVNTQLKALEINRTDHKINEIELRKALQSLFNTVLDILKPLVYREISFINLEKIEKDSKNSLLEKFATDFQRKIDLLEKIRSLKTHFSENGGNVSFCRATFNPKTAIKNPKSNDNSILKEIKKLGIKDILENNENVFYFEKKLAEITAKEKLEYIIKDSESFLIRSLLFKYISIPAFLHHGIATELAPIISKEKNDLINFMISIGQIKSPAKDYADIPNKNDFNVNAYPIKVAFDYAWETVAKSQYH…	ATGAATCATATCTATAATAACTATCAAGTATCAAAAACTCTTCGTTTTGGATTGACACAAAAACAAAAAATCAGAAGACCTGGTTATACAGGTGAATTGTATGAAAGTCATAAAGTCCTAAAAGAATTGGTTAAAATTTCAGAAGAAAAAGTTAAAAACTTGATAGTCCCTGCAAAAAATGAAGAATTACTATCTTCTTTAGATTCTGTTAAGTGGACTCTTACAGAAATACGAGAGTTTTTAGATCAATGGCGGTATATATATAACAAATCAAACCAAATAGCCTTAGACAAAAGCTATTACTTAATTCTATCCAAAAAGTTAGGATTTAATGATGAAAAAAAATCTCGAGTGATTAAAATGATAGAAATAAAGGATGATATAAAAGAAAAAATCATT…
ca7Cas12a2	Ga0079224	3300009095	Agricultural soil microbial communities from Utah to study Nitrogen management - Steer compost 2011				MSLAAFTNQYQLSKTLRFGFTQKEKVRKENFDGSIYQSHAALRELTIESERLIKGKLKSNTDTALPLEKIRACIEEIKRYTDTWSKIFTRDDQLALSKEYYRVMARKARFDAFWKNYRDVKQPQSQIVRLSSLKSKYNGKERKAYLVDYWAGNLQTVKQRLVDFEPAIRQFESALKDNRTDRKLNEVDFRKMFLSICKLVNETLVPLCNSSLCVPDLEKLLDNEASQELRDFVMMDIFQLQEQIEALKIYFGENGGYVPYGRTTLNKYTALQKPHAFDEEIEAILVKLKLSDVINNLIKQDDVSDYFENVKDKIGQLSNSSMSVIECVQLFKYKPIPVSVRYSLVEYFHRKLGIDKDELGTLLDTIGKPKSPAKDYADLQDKGDFNLYKYPLKVAFDFT…	ATGAGCTTAGCAGCATTTACCAATCAGTATCAACTCAGTAAGACACTTAGGTTTGGTTTTACACAAAAAGAGAAAGTAAGAAAAGAAAATTTTGATGGTTCGATTTATCAAAGCCATGCGGCGCTTAGAGAGCTTACCATTGAATCTGAGAGATTAATTAAGGGAAAACTTAAATCCAATACCGATACGGCGCTTCCATTAGAAAAAATAAGAGCTTGTATTGAAGAGATAAAACGTTATACAGACACATGGAGTAAAATCTTCACCCGCGACGATCAGCTCGCTCTTTCAAAAGAATACTATCGCGTGATGGCTCGAAAAGCCCGGTTCGATGCTTTTTGGAAAAATTATCGTGATGTAAAGCAACCTCAAAGTCAAATTGTCAGGCTTTCTTCCTTA…
ca11Cas12a2	Ga0003449	3300002127	Cubitermes ugandensis P3 segment gut microbial communities from Kakamega Forest, Kenya - Cu122 P3	JGI20164J26629_1000004830			MEKNEIAISEYQTQKTIRFGLTATNQNLYSEEIMKLLDISEKRVEKQAEQAKKVNNDADKNNQLRCCLDQIKEYLKTWSNIYPQIDFLAITKDFYKVISKKARFDFDKGNGSEIKLSYLQSTYYNKKRYLYIIESWKENLRKTENLYRKSDDLLKVFEEAKNQNRDDKKLNKVELRKTFLSLFNLVNESLKPLIEGNLFIVNDDKIDEQNPKHDCVSVFISKTEERRKLYDYICDLQDYFKDNGGYVPLGRVTLNKWTALQKSNNRDAEINRIIKELKINSVSIQNIEYEYNNFANNFKEKKDENGKIVKNNAGNIIWDLKADAKSVIEICQFFKYKQVPINARLNLAKRLEKSIDFLSEFGVSKSPALDYKNDKNNFNLTNYPLKIAFDYAWENCAKA…	ATGGAAAAGAACGAAATAGCAATTAGTGAATATCAAACACAAAAAACCATTAGATTTGGTTTGACCGCCACAAATCAAAATCTGTATTCCGAAGAAATCATGAAATTATTGGATATTTCAGAAAAAAGAGTAGAAAAACAAGCTGAACAAGCAAAAAAAGTAAATAATGATGCCGATAAAAACAATCAATTAAGATGTTGTTTGGATCAAATAAAAGAGTATCTGAAAACTTGGAGTAATATTTATCCACAAATTGATTTTTTGGCAATTACAAAAGATTTTTACAAGGTAATTTCAAAAAAAGCAAGGTTTGATTTTGATAAAGGAAACGGTTCTGAAATAAAATTATCCTACTTACAATCAACTTATTACAACAAGAAACGCTATCTATATATTATA…
ca14Cas12a2	Ga0031091	7000000518	Human supragingival plaque microbial communities from NIH, USA - visit 2, subject 159611913				MLESFKDLYEVRKTERIGLTQPNKKGEKISHLELNELVKTSLERIKSDIDKDDNSIIKNEKNLIKNSRQFVNELNVQFGTWKNIYKRYDLISVNKDYYRILARKAKFDAFWKEGRTKYPKANQITLSSLQKGGRKEKIIEYWKEIIERSYYLISIFTQKLDQYENAVSNPEKLSHTKPDFTDFRKIFLQLLKVSEDYLKPLFDKSINFKTGKKLESEEDIKEINLFISEENNKNIYSLLKLGNDIREYFEENGAQVPYKKVSLNYYTAVQKPNNFEGEIKKAIEDLWIVEFLNKSDSQIINYLHQGSKQKKNYYLLQNILILLSYYSYLKVKPILFSVKYNLAKFMEKNYKSEINLSYEDILNKFNLLGRAIDIANDFKNSNNQNNFSLDEYPIKLAFD…	ATGGAGAAAAATTATAAGAGTGAAATCAATTTATCTTATGAAGACATTCTAAATAAATTTAATTTATTATGAAGAGCTATTGATATCGCAAATGATTTTAAAAATTCCAATAATCAAAATAACTTTTCTCTTGATGAATATCCTATAAAGTTAGCCTTTGATTATGCTTGGGAAAATACAGCAAGAAGCTTGAAAAGAACTATACCTTTCCCCAAAGAGGTATGTAAACAATTTTTAAAAGATAATTTTGATGTTGATATCGATAATGCAGATTTTAAATTATATGCCAATCTTTTATTCATAGCGGATAACCTAGCAACTATAGAATATAATAACCCAAATAATGAAGTAGAACTTATAAATGAAATAAAACAAGCATTTGAATGCATTAGCTTTCCT…
ca17Cas12a2	Ga0123357	3300009784	Embiratermes neotenicus P4 segment gut microbial communities from Petit-Saut dam, French Guiana - Emb289 P4	Ga0123357_100048104, Ga0123357_100048105			MEEFKNLYQLSKTLRFGLTLKDKKRKDGYTKEIYGSHNQLKDLVRFTEKRIEEEITTVGINYTAELLAEKIRKCLNNMQSFISQWNKIYYRKDQVAVDKDFYKKLSKKNWIQRFLVCKEKNKREIKRIKQPQARIIKLSALDEEDEYNRTRKDYIIDFWRENIQNAFNKYKEVERVLEEFDFAIKANRADKSPDEVEMRKMFLSLANIVCEVLVPLCNGSICFPDIEKMSDKDENKYLREFAVDYKTKIDLFDSISELRKYFEENGGNVPFCRATLNPKTKIKNPSSTDNSIEAEIEKIGMEKYLQTTDEIITAINKIKQMQDSKLPLIKRALLFKYKTIPAVVQFDLAKSIGKKLNKEEQELRTIIRTIGQTASPAKDYADLQHKKEFNINQYPLKPA…	ATGGAAGAATTTAAAAATCTTTATCAGTTGTCAAAAACATTACGATTTGGATTAACCCTGAAAGATAAAAAAAGAAAAGACGGATATACAAAAGAAATTTATGGAAGTCACAATCAACTAAAAGACTTAGTCAGGTTTACTGAGAAAAGAATAGAAGAAGAAATAACAACTGTTGGCATAAATTATACAGCGGAGCTGTTAGCTGAAAAAATTCGCAAATGTTTGAATAATATGCAAAGTTTCATTTCTCAATGGAATAAAATTTACTATCGCAAAGATCAAGTAGCAGTGGATAAAGATTTTTATAAAAAATTGTCAAAAAAAAATTGGATTCAAAGATTTTTGGTATGTAAAGAAAAAAATAAAAGAGAAATAAAAAGAATAAAACAACCTCAAGCG…
ca33Cas12a2	Ga0099364	3300006226	Microcerotermes parvus P3 segment gut microbial communities from Pointe-Noire, Republic of the Congo - Th196 P3	Ga0099364_100085195			MDADKTTKAINEYQTQKTIRFGLTATNQNLYSEEIMKLLNISEERIIKEKVKVNNDTDKTNQLRGCLVQIKKYLKTWENIYAQIDFLAITKDYYKVISKKARFDFDKGNGSEIKLSSLQSTHNKKKRYQYIIDFWKENLRKTENLYRKSDDLLKIFEEAKNQNRDDKKLNKVELRKTFLNLFTLVNESLKPLIEGNLFIVNDDKIDEKNSKHNYVFYFISKTEERRLLYDNICTLQDYFKNNGGYVPFGRVTLNKWTALQKFNNRDIEINRIIKELKINNISTQKTDYKYNDFTENFKEKKDENGKVVKNSAGNIIWDLKANAKSVIEICQFFKYKKVPINARLNLAKRLIKDNKLKKEQENTFLSEFGVLKTPAFDYARDKENFNLTNYPLKVAFDYA…	ATGGACGCAGACAAGACCACCAAAGCCATTAACGAATATCAAACACAAAAAACCATTAGATTTGGGTTAACTGCTACAAACCAAAATCTGTATTCTGAAGAAATCATGAAATTATTGAATATTTCAGAAGAAAGAATAATAAAAGAAAAAGTAAAAGTAAATAATGATACCGATAAAACCAATCAATTAAGAGGTTGTTTGGTTCAAATAAAAAAATATCTGAAAACTTGGGAAAATATTTATGCACAAATTGATTTTTTGGCAATTACAAAAGATTATTATAAGGTAATTTCAAAAAAAGCGAGGTTTGATTTTGACAAAGGCAACGGTTCTGAAATAAAATTATCTTCCTTACAATCAACTCATAACAAAAAGAAACGCTATCAGTACATTATAGAT…
ca34Cas12a2	Ga0005846	3300002462	Microcerotermes parvus P4 segment gut microbial communities from Pointe-Noire, Republic of the Congo - Th196 P4	JGI24702J35022_100024161			MEKIKNKYQVSKTLRFGLTQKEKRRKKGFVGEVYESHTELKDLTDFSVKKIRAEIKQGGNSGIPIEKIRQCLIVIRRYMNFWENIYYRCDQLSLDKDFYKKLSKKIGFEGFWHEENRKTDHRIKKPQARTIQLSELNKKDDHYKERKDYIVEFWESNINKAAERFKETESVFEKFEIAINANRDDNRPNEVEMRKMFLSLANIIYETLVPLCNGSISFPNIEKMQNNEENNNLRKFAADDEFRAGLLTQIEELKAYFEENGGNVHYCRATLNPKTVIKNPNSTDSSIADEVEKTGIERYLQNKQEIKNKIEKIKDKNLPLIERALLFKYKTVPAGVQFDLAKFLSVKLGKTEQELRTIIRCIGQIQSPAEDYAKSEDKKGFHLEQYPLKSAFDFAWESL…	ATGGAAAAAATTAAAAACAAATATCAAGTGTCAAAAACATTGCGTTTTGGATTAACGCAGAAAGAGAAACGCCGTAAAAAAGGTTTCGTTGGAGAAGTGTATGAAAGTCATACAGAATTGAAAGATTTGACAGATTTTTCAGTCAAAAAAATCAGGGCAGAAATCAAACAAGGCGGGAACTCCGGTATTCCAATAGAAAAAATACGTCAATGTTTGATTGTTATTAGGAGATATATGAACTTTTGGGAAAACATTTATTATCGATGCGACCAGTTGTCTCTTGATAAAGATTTCTACAAAAAGCTATCAAAAAAAATCGGCTTTGAAGGATTTTGGCATGAGGAAAATAGGAAGACAGATCACAGAATCAAAAAACCTCAGGCAAGAACAATTCAGTTA…
ca35Cas12a2	Ga0026073	3300000228	Groundwater microbial communities from subsurface biofilms in sulfidic aquifier in Frasassi Gorge, Italy, sample from two redox zones- PC08_66	TB_PC08_66DRAFT_100073126			MKSFENSCQISKTLRFGATLKEDKKKCKSHEELQEFVDISYKTMKSSATIAESLNEIELVKKCERCYSEIIKFHEAWGQIYCRTDQIAVYKDFYRQLARKARFDVGDQNSQLITLSSLSSKHNVYQGLKRSQHITNYWKDNIARQKSFLKDFSQQLHQYKRALENSDKAHTKPNLINFNKTFSILANLVNEIVIPLSNGAISFPNISKLEDGEESRHLIEFALNDYSDLVGSIGELKDAIATNGGYTPFAKVTLNHYTAEQKPHVFKNDIDAKIRELKLIELVEKLKNKTSKQIEEYFSKFDKFKIYDDRNQSVIIRTQCFKYKPIPFLVKHELAKYIAEDEDAVLKVLDAIGATRSPAHDYAHNEDVFDLKHYPIKVAFDYAWEQLANGVYTTVSFPE…	ATGAAAAGTTTTGAAAACAGCTGTCAAATAAGTAAGACTTTGCGTTTTGGAGCCACATTAAAAGAGGATAAAAAAAAATGTAAATCCCATGAAGAGCTTCAAGAGTTTGTTGACATATCATATAAAACTATGAAAAGTAGCGCAACAATAGCTGAAAGCCTAAATGAAATAGAGTTAGTCAAAAAATGTGAGCGATGTTATAGCGAGATTATAAAATTTCATGAAGCTTGGGGGCAAATCTATTGTCGAACAGACCAAATTGCAGTATACAAAGATTTTTATCGTCAACTGGCAAGAAAAGCTAGATTTGATGTAGGCGATCAAAATAGTCAGCTGATTACCCTCTCATCATTGAGCAGTAAGCATAATGTGTATCAAGGACTAAAAAGATCGCAACAT…
ca36Cas12a2	Ga0160425	3300012886	Microbial communities from bioreactor (seeded with sewage sludge) at Lawrence Berkeley National Lab, California, USA - Biofuel Metagenome 8 (Illumina Assembly)	Ga0160425_10032007			MKSIVNNYQISKTLRFGLTQKTKIQKEGYNGEIYVSHRELCDLVKISEERIKKSVSASDKSNLELSIDIIDTCLKQIGVFLSDWQQVYYRKDQVALDKDYYKILCKKIEFDGFWKDDRGQRMPNSRIINISELDKRDSLGVERLHYILNYWKDNLVSASQKYSAVEEKIKRFKSAIKINRTDNKPDEVELRKMFLSLANIVCDTLQPLCYGQISFPKINKLDDSRTDNKKLIKFATEYKSKNDLLTSIAEQKKYFEENGGNVPFCRATLNPKTAIKDPNSTDNSIKGEIAQLGLDSILKSFKSYLFFENSLENMSAKEKIDLMKSDGASIIKKGLMFKYKPIPVIVHREVAQELSEDLNKTEESLSDFLRGIGQAKSPAKDYEELTDKNEFNIEAYPIK…	ATGAAAAGCATTGTAAATAACTATCAGATTTCAAAAACTTTGCGTTTTGGATTAACGCAAAAAACGAAAATTCAGAAGGAAGGGTATAATGGAGAGATATATGTAAGTCACAGAGAGCTCTGTGATTTGGTTAAAATTTCAGAAGAAAGAATTAAAAAAAGTGTTTCAGCTAGTGATAAGTCAAATCTTGAGTTATCAATAGATATAATTGATACATGTCTTAAACAAATTGGAGTTTTCCTATCGGATTGGCAGCAAGTATATTATAGAAAAGATCAAGTTGCATTGGACAAGGATTATTATAAAATTCTTTGTAAAAAGATAGAGTTTGATGGTTTTTGGAAAGATGACAGAGGTCAAAGAATGCCTAATTCAAGGATAATAAATATATCTGAATTA…
ca37Cas12a2	Ga0031101	7000000274	Human supragingival plaque microbial communities from NIH, USA - visit 1, subject 737052003				MINLENFKNLYEVRKTVRFGLNQPNKKGDFKTHLEFKDFTEKSFQNVENELASNGKYNIGDEEQLIKKISAFVEQLKIQLGYWKVFYQRYDLIAINKDYYKILARKAKFDAIWEISKSNKYIKVKQPQASQISLSSLKIGNRSDSIIQYWGEIIEKTDYLLNIFKPKLEQYERAIKDANNAHIKPDSINFRKTFLQLLKLTKEFLQPLSDRSIIFEFSKKKVSKEIEKISEFAGEKNNTKIYNVLKNGEELRQYFEANGSQVSYGRVSLNYYTAVQKPNNFDQEIKKSIDDLGIINFLKKSDSQIIDYLHQGSKQKIKLLLTSKHPYPIELLQLFKVKPIPFSVKYNLAKFVEKNYKSETNLSYEDILNKFNLLGRAIDIANDFKNSNHKGNFSLDEYP…	ATGATTAATTTAGAAAATTTTAAAAATTTGTATGAAGTGAGGAAGACAGTGAGGTTCTGATTAAATCAGCCTAACAAAAAATGAGATTTTAAAACTCATTTAGAATTTAAAGATTTTACTGAAAAGTCTTTTCAGAATGTCGAAAATGAGCTAGCATCAAATGGTAAGTATAATATCGGTGATGAAGAACAGCTTATTAAAAAAATATCTGCTTTTGTTGAACAACTAAAAATTCAACTATGATACTGGAAAGTTTTTTATCAAAGATATGATTTAATAGCTATAAATAAAGACTACTATAAAATATTGGCAAGAAAGGCAAAATTTGATGCTATCTGGGAGATTAGTAAATCAAATAAATATATAAAAGTTAAACAACCTCAAGCAAGTCAAATTTCT…
ca38Cas12a2	Ga0026479	3300000232	Groundwater microbial communities from subsurface biofilms in sulfidic aquifier in Frasassi Gorge, Italy, sample from two redox zones- PC08_64	TB_PC08_64DRAFT_10077042			MVEFCTGVKGMKSFENSCQISKTLRFGATLKEDKKKCKSHEELQEFVDISYKTMKSSATIAESLNEIELVKKCERCYSEIIKFHEAWGQIYCRTDQIAVYKDFYRQLARKARFDVGDQNSQLITLSSLSSKHNVYQGLKRSQHITNYWKDNIARQKSFLKDFSQQLHQYKRALENSDKAHTKPNLINFNKTFSILANLVNEIVIPLSNGAISFPNISKLEDGEESRHLIEFALNDYSDLVGSIGELKDAIATNGGYTPFAKVTLNHYTAEQKPHVFKNDIDAKIRELKLIELVEKLKNKTSKQIEEYFSKFDKFKIYDDRNQSVIIRTQCFKYKPIPFLVKHELAKYIAEDEDAVLKVLDAIGATRSPAHDYAHNEDVFDLKHYPIKVAFDYAWEQLAN…	ATGAAAAGTTTTGAAAACAGCTGTCAAATAAGTAAGACTTTGCGTTTTGGAGCCACATTAAAAGAGGATAAAAAAAAATGTAAATCCCATGAAGAGCTTCAAGAGTTTGTTGACATATCATATAAAACTATGAAAAGTAGCGCAACAATAGCTGAAAGCCTAAATGAAATAGAGTTAGTCAAAAAATGTGAGCGATGTTATAGCGAGATTATAAAATTTCATGAAGCTTGGGGGCAAATCTATTGTCGAACAGACCAAATTGCAGTATACAAAGATTTTTATCGTCAACTGGCAAGAAAAGCTAGATTTGATGTAGGCGATCAAAATAGTCAGCTGATTACCCTCTCATCATTGAGCAGTAAGCATAATGTGTATCAAGGACTAAAAAGATCGCAACAT…
ca41Cas12a2	Ga0066604	3300004241	Freshwater pond sediment microbial communities from the University of Edinburgh, under environmental carbon perturbations - High cellulose week 11				MLTKFANLYELTKTVRFGLTPKNSYKKVSDFFELTEKSLESVQAEIVEREKEKINITSTEESIKKIRAYVDELKKQSAQWKTIYQREDMIAVTKEYYKKLEKEAGFDGFWEDRGKKQPQTSEIMLSALSKEYNNKPRREYIITYWALLLQKTEQLNSYFEPLLEKYEESLSRKEQAHLKPNLVDFRKQFLSLLNVSNKWLMPVINQSIVFPKIHNASKGEQNRKVKDFISEEGRQKRIQLQSIGRSLRDFFEANGSRVPFGKATLNYFTARQKPNRFDSEIDALMLDLEIEEIVRKVKDLNGEELKNYFKYQTYATGDKLDAFLGHSYMTLIEKIQLFKPKPIPASVRFSLAERLSKKMNLPMEKVTAIFDEIGNPIDIAREYEQALDQKNFDLNKYPI…	ATGTTGACAAAATTTGCCAATCTTTATGAGTTAACAAAAACAGTGCGATTTGGCCTCACACCGAAAAATAGCTATAAAAAGGTGTCGGATTTTTTTGAGTTGACAGAAAAGTCCTTGGAAAGCGTTCAAGCTGAGATAGTTGAACGCGAAAAAGAAAAAATAAACATAACAAGCACAGAGGAATCCATAAAAAAAATTCGAGCATATGTTGACGAGCTCAAAAAACAGAGTGCTCAATGGAAGACAATTTATCAAAGAGAAGACATGATTGCTGTTACGAAAGAATATTATAAAAAGCTCGAAAAAGAAGCGGGTTTTGACGGTTTTTGGGAGGACAGGGGGAAAAAGCAGCCACAAACGAGCGAAATAATGCTATCAGCGCTTAGTAAAGAATATAAT…
ca125Cas12a2	Ga0153773	3300012009	Saline lake microbial mat microbial communities from La Brava Lake, II Region de Antofagasta, Chile - La Brava 201312	Ga0153773_100069414			MGKKQAVYNKFDEYLNQKNNSGKSNSNQIFNNNRQRRDKQAKNPKNNHAGKGDDAKPQIIKIPKSAIFEQYKTIRFTLSPNETKKNKVVASELESLVGVSMEMVQSQIQEKSKSLEIKDQETAIKKINEILGSLKNFTSSWLTFSERTDTIKLSEEYYRFVARKARFNSFEQYKDKYGKEKTTPQIKSGFIPLNQKSEYQGIERSEYVIKYWQNLANNIVNLHSQLEAPVDKYITALEKQDKAHTKVNLIQLKKTFLSFSNLILEYLEPLTNNKILIEKIDKLPDSEENTKLKEFFSNQNINLIRQDLQSLKQVIDYFNQNGALVSLGKVSLNYHTAVKKPDIVKSEIETIINELELETFIKKYIQCDDQELFKKFQFDIADKKQVFLCNKNDLTKIEL…	ATGGGTAAAAAACAGGCAGTATATAACAAGTTTGACGAGTATCTTAATCAAAAAAACAATTCTGGTAAGAGTAACTCCAACCAAATTTTCAATAATAACCGGCAAAGAAGAGACAAGCAAGCTAAAAATCCCAAAAACAATCACGCAGGAAAAGGTGATGATGCAAAGCCCCAAATCATAAAAATTCCTAAAAGTGCGATTTTTGAACAATACAAAACCATCAGATTTACCCTATCGCCAAATGAAACTAAAAAAAATAAAGTTGTAGCAAGTGAGTTGGAAAGTTTGGTTGGTGTATCTATGGAGATGGTGCAAAGCCAAATTCAAGAAAAATCAAAATCGTTAGAAATAAAAGATCAAGAAACTGCAATCAAAAAAATAAATGAAATTTTAGGTAGT…
SuCas12a2					KIM12007.1	Sulfuricurvum PC08-66 JQIT01000003	MLHAFTNQYQLSKTLRFGATLKEDEKKCKSHEELKGFVDISYENMKSSATIAESLNENELVKKCERCYSEIVKFHNAWEKIYYRTDQIAVYKDFYRQLSRKARFDAGKQNSQLITLASLCGMYQGAKLSRYITNYWKDNITRQKSFLKDFSQQLHQYTRALEKSDKAHTKPNLINFNKTFMVLANLVNEIVIPLSNGAISFPNISKLEDGEESHLIEFALNDYSQLSELIGELKDAIATNGGYTPFAKVTLNHYTAEQKPHVFKNDIDAKIRELKLIGLVETLKGKSSEQIEEYFSNLDKFSTYNDRNQSVIVRTQCFKYKPIPFLVKHQLAKYISEPNGWDEDAVAKVLDAVGAIRSPAHDYANNQEGFDLNHYPIKVAFDYAWEQLANSLYTTVTFP…	ATGTTACATGCCTTCACCAACCAGTACCAACTCTCAAAGACCTTGCGTTTCGGAGCCACATTAAAAGAGGATGAAAAAAAATGCAAATCCCATGAAGAGCTGAAAGGGTTTGTTGATATATCGTATGAAAATATGAAAAGTAGCGCAACAATAGCCGAAAGCCTAAATGAAAATGAGTTAGTCAAAAAATGTGAGCGATGTTATAGCGAGATTGTAAAGTTTCATAATGCTTGGGAAAAGATCTATTATCGAACAGACCAAATTGCAGTATACAAAGATTTTTATCGTCAACTAAGTAGAAAAGCGAGATTTGATGCAGGCAAACAAAATAGTCAGCTGATTACCCTTGCATCATTGTGTGGTATGTATCAAGGTGCAAAATTATCACGCTATATTACA…

## Sheet: Tab 5
Tab 5. Tabular version of Figure 4g.
Cas detector	Sensed NA	NA reporter	LOD (pM)
SuCas12a2 (RT)	RNA	RNA, DNA	6.7
SuCas12a2 (37°C)	RNA	RNA, DNA	64
LwaCas13a (37°C)	RNA	RNA	1.1 - 2.3
LbuCas13a (37°C)	RNA	RNA	23 - 26
LbCas12a (37°C)	dsDNA	DNA	0.04 - 210
AsCas12a (37°C)	dsDNA	DNA	11 - 54
AapCas12b (60°C)	dsDNA	DNA	0.5 - 5.3
